# Supplementary material for: Changes in Physical Function, Cognitive Function, Mental Health, and Sleep Quality After Cardiac Surgeries and Procedures
Source: Nurs Rep. 2025 Jun 11;15(6):209. doi: 10.3390/nursrep15060209 (PMC12196282; doi:10.3390/nursrep15060209)
Supplement: Supplementary file 1 [file nursrep-15-00209-s001.zip]

Archive with 1 entries (1 files):
- nursrep-3651965-supplementary.pdf
